# Supplementary material for: Genomic Insights into the Origin of Parasitism in the Emerging Plant Pathogen Bursaphelenchus xylophilus
Source: PLoS Pathog. 2011 Sep 1;7(9):e1002219. doi: 10.1371/journal.ppat.1002219 (PMC3164644; doi:10.1371/journal.ppat.1002219)
Supplement: Dataset S2 — Amino acid sequences of B. xylophilus INS-like proteins. (XLS) [file ppat.1002219.s002.xls]

## Sheet: Sheet1
BUX_c00008.1
BUX_c00074.1
BUX_c00436.1
BUX_c00463.1
BUX_c01506.1
BUX_c01583.1
BUX_c01606.1
BUX_c01696.1
BUX_c02094.1
BUX_c02981.1
BUX_c03129.1
BUX_c03231.1
BUX_c03558.1
BUX_c03856.1
BUX_c03911.1
BUX_c04695.1
BUX_c04885.1
BUX_c05564.1
BUX_c05637.1
BUX_c05901.1
BUX_c06430.1
BUX_c06525.1
BUX_c06850.1
BUX_c07531.1
BUX_c07587.1
BUX_c07686.1
BUX_c07941.1
BUX_c08081.1
BUX_c08483.1
BUX_c08533.1
BUX_c08777.1
BUX_c08842.2
BUX_c08843.1
BUX_c08857.1
BUX_c08984.1
BUX_c09023.1
BUX_c09234.1
BUX_c09299.1
BUX_c09346.1
BUX_c09530.1
BUX_s00013.2
BUX_s00036.255
BUX_s00036.122
BUX_s00036.115
BUX_s00036.165
BUX_s00036.56
BUX_s00036.98
BUX_s00036.73
BUX_s00036.249
BUX_s00036.252
BUX_s00036.256
BUX_s00036.166
BUX_s00036.254
BUX_s00036.159
BUX_s00036.114
BUX_s00036.160
BUX_s00036.55
BUX_s00036.118
BUX_s00036.248
BUX_s00036.108
BUX_s00036.257
BUX_s00036.116
BUX_s00036.52
BUX_s00036.62
BUX_s00036.117
BUX_s00036.253
BUX_s00036.161
BUX_s00036.210
BUX_s00036.107
BUX_s00036.120
BUX_s00036.195
BUX_s00036.91
BUX_s00045.2
BUX_s00055.230
BUX_s00055.272
BUX_s00055.372
BUX_s00055.329
BUX_s00055.283
BUX_s00055.193
BUX_s00055.344
BUX_s00055.192
BUX_s00060.1
BUX_s00071.1
BUX_s00083.21
BUX_s00083.49
BUX_s00083.48
BUX_s00083.53
BUX_s00083.101
BUX_s00110.134
BUX_s00110.22
BUX_s00110.79
BUX_s00110.80
BUX_s00110.81
BUX_s00110.161
BUX_s00110.62
BUX_s00110.135
BUX_s00110.119
BUX_s00110.27
BUX_s00110.66
BUX_s00114.2
BUX_s00114.8
BUX_s00114.31
BUX_s00114.9
BUX_s00116.598
BUX_s00116.597
BUX_s00116.861
BUX_s00116.297
BUX_s00116.433
BUX_s00116.964
BUX_s00116.445
BUX_s00116.825
BUX_s00116.86
BUX_s00116.969
BUX_s00116.695
BUX_s00116.563
BUX_s00116.855
BUX_s00116.648
BUX_s00116.957
BUX_s00116.805
BUX_s00116.733
BUX_s00116.161
BUX_s00116.562
BUX_s00116.893
BUX_s00116.615
BUX_s00116.564
BUX_s00116.944
BUX_s00116.469
BUX_s00116.467
BUX_s00116.945
BUX_s00116.45
BUX_s00116.790
BUX_s00116.244
BUX_s00116.922
BUX_s00116.117
BUX_s00116.333
BUX_s00117.7
BUX_s00117.41
BUX_s00117.6
BUX_s00117.26
BUX_s00117.27
BUX_s00117.35
BUX_s00117.29
BUX_s00117.25
BUX_s00117.13
BUX_s00119.45
BUX_s00119.33
BUX_s00119.69
BUX_s00119.47
BUX_s00119.57
BUX_s00119.56
BUX_s00119.48
BUX_s00119.58
BUX_s00119.55
BUX_s00119.54
BUX_s00128.36
BUX_s00128.21
BUX_s00139.149
BUX_s00139.19
BUX_s00139.163
BUX_s00139.131
BUX_s00139.153
BUX_s00139.25
BUX_s00139.126
BUX_s00139.129
BUX_s00139.23
BUX_s00139.146
BUX_s00139.62
BUX_s00139.93
BUX_s00139.41
BUX_s00139.152
BUX_s00139.91
BUX_s00139.22
BUX_s00139.71
BUX_s00139.143
BUX_s00139.24
BUX_s00171.1
BUX_s00206.27
BUX_s00206.25
BUX_s00206.28
BUX_s00240.52
BUX_s00240.29
BUX_s00240.31
BUX_s00240.41
BUX_s00240.23
BUX_s00240.2
BUX_s00240.30
BUX_s00240.28
BUX_s00240.1
BUX_s00240.34
BUX_s00259.6
BUX_s00281.1
BUX_s00289.1
BUX_s00294.125
BUX_s00298.49
BUX_s00298.17
BUX_s00298.18
BUX_s00298.180
BUX_s00298.19
BUX_s00298.64
BUX_s00302.1
BUX_s00314.1
BUX_s00319.1
BUX_s00333.55
BUX_s00333.62
BUX_s00333.166
BUX_s00333.124
BUX_s00333.63
BUX_s00333.45
BUX_s00333.196
BUX_s00333.61
BUX_s00333.64
BUX_s00336.3
BUX_s00351.347
BUX_s00351.434
BUX_s00351.200
BUX_s00351.378
BUX_s00351.97
BUX_s00351.387
BUX_s00351.148
BUX_s00351.464
BUX_s00351.19
BUX_s00351.459
BUX_s00351.202
BUX_s00351.334
BUX_s00351.204
BUX_s00351.201
BUX_s00351.175
BUX_s00351.463
BUX_s00351.162
BUX_s00351.282
BUX_s00351.413
BUX_s00351.343
BUX_s00358.54
BUX_s00358.14
BUX_s00358.15
BUX_s00358.13
BUX_s00358.19
BUX_s00358.16
BUX_s00358.53
BUX_s00358.18
BUX_s00358.21
BUX_s00358.44
BUX_s00358.43
BUX_s00364.63
BUX_s00364.46
BUX_s00364.15
BUX_s00364.83
BUX_s00364.45
BUX_s00364.130
BUX_s00364.44
BUX_s00364.93
BUX_s00364.101
BUX_s00364.65
BUX_s00364.59
BUX_s00369.1
BUX_s00373.1
BUX_s00397.95
BUX_s00397.21
BUX_s00397.17
BUX_s00397.23
BUX_s00414.1
BUX_s00422.234
BUX_s00422.107
BUX_s00422.119
BUX_s00422.58
BUX_s00422.33
BUX_s00422.412
BUX_s00422.206
BUX_s00422.622
BUX_s00422.426
BUX_s00422.698
BUX_s00422.671
BUX_s00422.391
BUX_s00422.677
BUX_s00422.209
BUX_s00460.373
BUX_s00460.326
BUX_s00460.224
BUX_s00460.175
BUX_s00460.378
BUX_s00460.62
BUX_s00460.251
BUX_s00460.180
BUX_s00460.254
BUX_s00460.260
BUX_s00460.384
BUX_s00460.144
BUX_s00460.291
BUX_s00460.294
BUX_s00460.295
BUX_s00460.280
BUX_s00460.329
BUX_s00460.239
BUX_s00460.344
BUX_s00460.186
BUX_s00460.134
BUX_s00460.218
BUX_s00460.321
BUX_s00460.293
BUX_s00460.259
BUX_s00460.109
BUX_s00460.41
BUX_s00460.110
BUX_s00460.185
BUX_s00460.290
BUX_s00460.467
BUX_s00460.339
BUX_s00460.187
BUX_s00460.292
BUX_s00460.479
BUX_s00462.2
BUX_s00465.20
BUX_s00466.51
BUX_s00466.49
BUX_s00466.4
BUX_s00466.93
BUX_s00466.76
BUX_s00466.98
BUX_s00466.172
BUX_s00466.78
BUX_s00466.37
BUX_s00466.86
BUX_s00466.46
BUX_s00466.104
BUX_s00466.178
BUX_s00466.143
BUX_s00466.160
BUX_s00466.180
BUX_s00466.90
BUX_s00466.74
BUX_s00466.58
BUX_s00488.2
BUX_s00496.1
BUX_s00508.93
BUX_s00508.7
BUX_s00508.91
BUX_s00508.28
BUX_s00508.55
BUX_s00508.92
BUX_s00508.73
BUX_s00508.96
BUX_s00508.11
BUX_s00508.95
BUX_s00508.74
BUX_s00508.41
BUX_s00508.43
BUX_s00508.37
BUX_s00508.16
BUX_s00520.50
BUX_s00531.1
BUX_s00532.31
BUX_s00532.8
BUX_s00532.18
BUX_s00532.3
BUX_s00543.38
BUX_s00543.45
BUX_s00556.1
BUX_s00564.2
BUX_s00576.1
BUX_s00579.69
BUX_s00579.113
BUX_s00579.601
BUX_s00579.78
BUX_s00579.106
BUX_s00579.436
BUX_s00579.689
BUX_s00579.152
BUX_s00579.321
BUX_s00579.283
BUX_s00579.87
BUX_s00579.44
BUX_s00579.108
BUX_s00579.193
BUX_s00579.77
BUX_s00579.349
BUX_s00579.122
BUX_s00579.286
BUX_s00579.76
BUX_s00579.3
BUX_s00579.146
BUX_s00579.190
BUX_s00579.239
BUX_s00579.150
BUX_s00579.294
BUX_s00579.95
BUX_s00579.65
BUX_s00579.188
BUX_s00579.141
BUX_s00579.348
BUX_s00579.189
BUX_s00579.632
BUX_s00579.123
BUX_s00579.355
BUX_s00579.291
BUX_s00579.153
BUX_s00579.487
BUX_s00579.70
BUX_s00579.208
BUX_s00579.49
BUX_s00579.162
BUX_s00579.546
BUX_s00579.72
BUX_s00579.526
BUX_s00579.71
BUX_s00579.398
BUX_s00579.267
BUX_s00579.132
BUX_s00597.1
BUX_s00600.79
BUX_s00600.30
BUX_s00600.80
BUX_s00600.49
BUX_s00600.47
BUX_s00600.35
BUX_s00600.34
BUX_s00600.82
BUX_s00609.123
BUX_s00609.32
BUX_s00609.22
BUX_s00609.160
BUX_s00609.88
BUX_s00609.125
BUX_s00609.97
BUX_s00609.124
BUX_s00609.31
BUX_s00609.192
BUX_s00609.98
BUX_s00614.1
BUX_s00628.1
BUX_s00631.15
BUX_s00631.9
BUX_s00631.16
BUX_s00631.12
BUX_s00631.11
BUX_s00631.10
BUX_s00647.186
BUX_s00647.10
BUX_s00647.188
BUX_s00647.45
BUX_s00647.64
BUX_s00647.212
BUX_s00647.85
BUX_s00647.61
BUX_s00647.187
BUX_s00647.55
BUX_s00647.157
BUX_s00647.68
BUX_s00647.184
BUX_s00647.185
BUX_s00647.164
BUX_s00647.174
BUX_s00647.197
BUX_s00647.67
BUX_s00647.133
BUX_s00647.153
BUX_s00647.89
BUX_s00647.59
BUX_s00648.2
BUX_s00649.52
BUX_s00649.4
BUX_s00649.53
BUX_s00649.49
BUX_s00649.50
BUX_s00669.8
BUX_s00669.7
BUX_s00669.24
BUX_s00669.9
BUX_s00705.27
BUX_s00705.43
BUX_s00705.49
BUX_s00705.66
BUX_s00705.25
BUX_s00705.17
BUX_s00705.16
BUX_s00713.437
BUX_s00713.455
BUX_s00713.352
BUX_s00713.1062
BUX_s00713.1008
BUX_s00713.746
BUX_s00713.182
BUX_s00713.745
BUX_s00713.823
BUX_s00713.863
BUX_s00713.948
BUX_s00713.350
BUX_s00713.1015
BUX_s00713.704
BUX_s00713.338
BUX_s00713.700
BUX_s00713.451
BUX_s00713.1174
BUX_s00713.918
BUX_s00713.1029
BUX_s00713.983
BUX_s00713.225
BUX_s00713.641
BUX_s00713.37
BUX_s00713.957
BUX_s00713.412
BUX_s00713.882
BUX_s00713.906
BUX_s00713.1012
BUX_s00713.691
BUX_s00713.446
BUX_s00713.462
BUX_s00713.988
BUX_s00713.953
BUX_s00713.1031
BUX_s00713.337
BUX_s00713.316
BUX_s00713.732
BUX_s00713.321
BUX_s00713.261
BUX_s00713.780
BUX_s00713.1049
BUX_s00713.920
BUX_s00725.29
BUX_s00729.2
BUX_s00765.1
BUX_s00770.68
BUX_s00770.36
BUX_s00770.39
BUX_s00770.31
BUX_s00770.51
BUX_s00770.44
BUX_s00770.40
BUX_s00770.41
BUX_s00770.22
BUX_s00770.14
BUX_s00773.30
BUX_s00773.15
BUX_s00773.31
BUX_s00778.1
BUX_s00781.2
BUX_s00782.1
BUX_s00789.9
BUX_s00790.1
BUX_s00803.3
BUX_s00803.9
BUX_s00812.1
BUX_s00813.41
BUX_s00813.4
BUX_s00813.96
BUX_s00813.112
BUX_s00813.100
BUX_s00813.8
BUX_s00813.108
BUX_s00813.97
BUX_s00813.3
BUX_s00854.36
BUX_s00859.1
BUX_s00862.40
BUX_s00886.1
BUX_s00895.1
BUX_s00961.92
BUX_s00961.110
BUX_s00961.91
BUX_s00964.41
BUX_s00964.43
BUX_s00974.32
BUX_s00974.30
BUX_s00974.31
BUX_s01027.1
BUX_s01030.7
BUX_s01034.2
BUX_s01038.168
BUX_s01038.199
BUX_s01038.33
BUX_s01038.234
BUX_s01038.57
BUX_s01038.40
BUX_s01038.117
BUX_s01038.151
BUX_s01038.129
BUX_s01038.65
BUX_s01038.149
BUX_s01038.150
BUX_s01038.263
BUX_s01038.121
BUX_s01038.29
BUX_s01063.196
BUX_s01063.109
BUX_s01063.107
BUX_s01063.77
BUX_s01063.47
BUX_s01063.105
BUX_s01063.108
BUX_s01063.106
BUX_s01063.195
BUX_s01063.92
BUX_s01063.8
BUX_s01066.129
BUX_s01066.106
BUX_s01066.149
BUX_s01066.155
BUX_s01066.177
BUX_s01066.159
BUX_s01066.169
BUX_s01066.156
BUX_s01066.180
BUX_s01092.139
BUX_s01092.256
BUX_s01092.243
BUX_s01092.98
BUX_s01092.189
BUX_s01092.157
BUX_s01092.167
BUX_s01092.76
BUX_s01092.10
BUX_s01092.131
BUX_s01092.177
BUX_s01092.225
BUX_s01092.187
BUX_s01092.73
BUX_s01092.8
BUX_s01092.232
BUX_s01094.1
BUX_s01094.2
BUX_s01102.3
BUX_s01102.22
BUX_s01102.8
BUX_s01105.1
BUX_s01105.2
BUX_s01109.417
BUX_s01109.111
BUX_s01109.570
BUX_s01109.544
BUX_s01109.598
BUX_s01109.500
BUX_s01109.25
BUX_s01109.444
BUX_s01109.529
BUX_s01109.178
BUX_s01109.133
BUX_s01109.507
BUX_s01109.2
BUX_s01109.483
BUX_s01109.461
BUX_s01109.608
BUX_s01109.169
BUX_s01109.537
BUX_s01109.594
BUX_s01109.546
BUX_s01109.300
BUX_s01109.4
BUX_s01109.142
BUX_s01115.1
BUX_s01127.1
BUX_s01141.89
BUX_s01142.28
BUX_s01142.25
BUX_s01143.145
BUX_s01143.62
BUX_s01143.130
BUX_s01143.320
BUX_s01143.178
BUX_s01143.349
BUX_s01143.162
BUX_s01143.207
BUX_s01143.160
BUX_s01143.99
BUX_s01143.177
BUX_s01144.66
BUX_s01144.268
BUX_s01144.22
BUX_s01144.211
BUX_s01144.129
BUX_s01144.209
BUX_s01144.128
BUX_s01144.230
BUX_s01144.305
BUX_s01144.146
BUX_s01144.181
BUX_s01144.295
BUX_s01144.58
BUX_s01144.153
BUX_s01144.122
BUX_s01144.102
BUX_s01145.101
BUX_s01145.21
BUX_s01145.13
BUX_s01145.131
BUX_s01145.123
BUX_s01145.90
BUX_s01145.89
BUX_s01145.62
BUX_s01145.116
BUX_s01145.132
BUX_s01145.87
BUX_s01145.113
BUX_s01145.54
BUX_s01145.112
BUX_s01145.51
BUX_s01145.109
BUX_s01145.88
BUX_s01145.91
BUX_s01147.52
BUX_s01147.214
BUX_s01147.211
BUX_s01147.16
BUX_s01147.246
BUX_s01147.37
BUX_s01147.50
BUX_s01147.145
BUX_s01147.116
BUX_s01147.241
BUX_s01147.51
BUX_s01147.213
BUX_s01147.32
BUX_s01147.22
BUX_s01147.235
BUX_s01147.30
BUX_s01147.65
BUX_s01147.33
BUX_s01147.21
BUX_s01147.101
BUX_s01147.244
BUX_s01149.52
BUX_s01149.58
BUX_s01149.57
BUX_s01149.53
BUX_s01149.73
BUX_s01149.55
BUX_s01149.71
BUX_s01150.10
BUX_s01150.9
BUX_s01158.3
BUX_s01158.1
BUX_s01158.2
BUX_s01167.31
BUX_s01167.28
BUX_s01167.32
BUX_s01167.33
BUX_s01167.17
BUX_s01167.24
BUX_s01167.19
BUX_s01167.21
BUX_s01175.3
BUX_s01191.3
BUX_s01198.216
BUX_s01198.203
BUX_s01198.158
BUX_s01198.132
BUX_s01198.115
BUX_s01198.200
BUX_s01198.88
BUX_s01198.184
BUX_s01198.29
BUX_s01198.202
BUX_s01198.5
BUX_s01198.85
BUX_s01198.80
BUX_s01211.18
BUX_s01211.23
BUX_s01211.20
BUX_s01226.3
BUX_s01226.10
BUX_s01226.48
BUX_s01226.73
BUX_s01226.2
BUX_s01226.52
BUX_s01254.85
BUX_s01254.52
BUX_s01254.90
BUX_s01254.46
BUX_s01254.359
BUX_s01254.158
BUX_s01254.96
BUX_s01254.275
BUX_s01254.360
BUX_s01254.347
BUX_s01254.165
BUX_s01254.350
BUX_s01254.205
BUX_s01254.17
BUX_s01254.122
BUX_s01254.133
BUX_s01254.239
BUX_s01254.75
BUX_s01254.18
BUX_s01254.10
BUX_s01254.358
BUX_s01259.24
BUX_s01259.77
BUX_s01259.138
BUX_s01259.114
BUX_s01259.79
BUX_s01260.2
BUX_s01263.1
BUX_s01268.45
BUX_s01268.39
BUX_s01268.63
BUX_s01268.64
BUX_s01276.1
BUX_s01281.507
BUX_s01281.371
BUX_s01281.318
BUX_s01281.48
BUX_s01281.185
BUX_s01281.35
BUX_s01281.81
BUX_s01281.8
BUX_s01281.465
BUX_s01281.14
BUX_s01281.492
BUX_s01281.37
BUX_s01281.427
BUX_s01281.266
BUX_s01281.36
BUX_s01281.50
BUX_s01281.291
BUX_s01281.3
BUX_s01281.512
BUX_s01281.264
BUX_s01281.376
BUX_s01281.85
BUX_s01281.30
BUX_s01286.1
BUX_s01288.44
BUX_s01288.33
BUX_s01332.1
BUX_s01337.127
BUX_s01337.73
BUX_s01337.67
BUX_s01337.68
BUX_s01337.66
BUX_s01337.126
BUX_s01337.64
BUX_s01337.77
BUX_s01350.2
BUX_s01357.2
BUX_s01381.1
BUX_s01386.2
BUX_s01395.2
BUX_s01396.1
BUX_s01413.1
BUX_s01438.59
BUX_s01438.60
BUX_s01438.97
BUX_s01438.123
BUX_s01438.54
BUX_s01438.127
BUX_s01438.86
BUX_s01438.29
BUX_s01495.1
BUX_s01505.2
BUX_s01513.231
BUX_s01513.27
BUX_s01513.28
BUX_s01513.291
BUX_s01513.141
BUX_s01513.202
BUX_s01513.298
BUX_s01513.24
BUX_s01513.19
BUX_s01513.25
BUX_s01513.33
BUX_s01513.17
BUX_s01516.2
BUX_s01518.89
BUX_s01518.90
BUX_s01518.96
BUX_s01518.24
BUX_s01518.25
BUX_s01518.36
BUX_s01518.41
BUX_s01543.1
BUX_s01548.1
BUX_s01555.1
BUX_s01632.1
BUX_s01637.1
BUX_s01639.10
BUX_s01639.15
BUX_s01640.12
BUX_s01640.2
BUX_s01640.1
BUX_s01640.6
BUX_s01644.10
BUX_s01644.9
BUX_s01644.30
BUX_s01653.411
BUX_s01653.25
BUX_s01653.480
BUX_s01653.70
BUX_s01653.448
BUX_s01653.450
BUX_s01653.458
BUX_s01653.221
BUX_s01653.184
BUX_s01653.371
BUX_s01653.312
BUX_s01653.472
BUX_s01653.13
BUX_s01653.21
BUX_s01653.473
BUX_s01653.483
BUX_s01653.486
BUX_s01653.212
BUX_s01653.471
BUX_s01653.477
BUX_s01653.482
BUX_s01653.326
BUX_s01653.347
BUX_s01653.22
BUX_s01653.199
BUX_s01653.485
BUX_s01656.14
BUX_s01656.35
BUX_s01656.34
BUX_s01656.31
BUX_s01656.70
BUX_s01656.2
BUX_s01656.32
BUX_s01656.30
BUX_s01659.46
BUX_s01661.55
BUX_s01661.36
BUX_s01661.30
BUX_s01662.77
BUX_s01662.76
BUX_s01662.105
BUX_s01662.75
